# Supplementary material for: Probiotics and Human Milk Differentially Influence the Gut Microbiome and NEC Incidence in Preterm Pigs
Source: Nutrients. 2023 May 31;15(11):2585. doi: 10.3390/nu15112585 (PMC10255242; doi:10.3390/nu15112585)
Supplement: Supplementary file 1 [file nutrients-15-02585-s001.zip]

Archive with 1 entries (1 files):
- nutrients-2396964-supplementary.pdf
